# Supplementary material for: Aroui minusetosus, a new species of Scopelocheiridae from Korea (Crustacea, Amphipoda, Lysianassoidea)
Source: Zookeys. 2017 Oct 4;(706):17–29. doi: 10.3897/zookeys.706.20007 (PMC5674081; doi:10.3897/zookeys.706.20007)
Supplement: XML Treatment for Aroui minusetosus [file zookeys.706.20007-treatment1.xml]

<!DOCTYPE tp:taxon-treatment
  PUBLIC "-//TaxonX//DTD Taxonomic Treatment Publishing DTD v0 20100105//EN" "tax-treatment-NSO.dtd">
<tp:taxon-treatment xmlns:tp="http://www.plazi.org/taxpub"><tp:treatment-meta><kwd-group><label>Taxon classification</label><kwd><named-content xmlns:xlink="http://www.w3.org/1999/xlink" content-type="kingdom">Animalia</named-content></kwd><kwd><named-content xmlns:xlink="http://www.w3.org/1999/xlink" content-type="order">Amphipoda</named-content></kwd><kwd><named-content xmlns:xlink="http://www.w3.org/1999/xlink" content-type="family">Lysianassoidea</named-content></kwd></kwd-group><mixed-citation publication-type="journal"><person-group><name><surname>Jung</surname><given-names>Tae Won</given-names></name><name><surname>Coleman</surname><given-names>Charles Oliver</given-names></name><name><surname>Yoon</surname><given-names>Seong Myeong</given-names></name></person-group><article-title>
          <italic><tp:taxon-name><tp:taxon-name-part taxon-name-part-type="genus" reg="Aroui">Aroui</tp:taxon-name-part> <tp:taxon-name-part taxon-name-part-type="species" reg="minusetosus">minusetosus</tp:taxon-name-part></tp:taxon-name></italic>, a new species of <tp:taxon-name><tp:taxon-name-part taxon-name-part-type="family">Scopelocheiridae</tp:taxon-name-part></tp:taxon-name> from Korea (<tp:taxon-name><tp:taxon-name-part taxon-name-part-type="subphylum">Crustacea</tp:taxon-name-part></tp:taxon-name>, <tp:taxon-name><tp:taxon-name-part taxon-name-part-type="order">Amphipoda</tp:taxon-name-part></tp:taxon-name>, <tp:taxon-name><tp:taxon-name-part taxon-name-part-type="superfamily">Lysianassoidea</tp:taxon-name-part></tp:taxon-name>)</article-title><source>Zookeys</source><day>4</day><month>10</month><year>2017</year><volume>2017</volume><issue>706</issue><fpage>17</fpage><lpage>29</lpage><pub-id pub-id-type="doi">10.3897/zookeys.706.20007</pub-id></mixed-citation></tp:treatment-meta><tp:nomenclature><tp:taxon-name>
                      <tp:taxon-name-part taxon-name-part-type="genus" reg="Aroui">Aroui</tp:taxon-name-part>
                      <tp:taxon-name-part taxon-name-part-type="species" reg="minusetosus">minusetosus</tp:taxon-name-part>
                      <object-id xmlns:xlink="http://www.w3.org/1999/xlink" content-type="zoobank" xlink:type="simple">http://zoobank.org/0DE2B629-ED1F-46EB-883C-EFDF8196AC78</object-id>
                    </tp:taxon-name><tp:taxon-status xmlns:xlink="http://www.w3.org/1999/xlink" xlink:type="simple">sp. n.</tp:taxon-status><xref ref-type="fig" rid="F1">Figs 1</xref><xref ref-type="fig" rid="F2">, 2</xref><xref ref-type="fig" rid="F3">, 3</xref><xref ref-type="fig" rid="F4">, 4 Korean Name: Teol-son-gin-pal-yeop-sae-u, new</xref></tp:nomenclature><tp:treatment-sec sec-type="type locality" id="SECID0ELJAC"><title>Type locality.</title><p>Somaemul Island (<named-content xmlns:xlink="http://www.w3.org/1999/xlink" content-type="dwc:verbatimCoordinates" xlink:type="simple"><named-content content-type="geo-json" specific-use="{&#34;type&#34;:&#34;Point&#34;,&#34;coordinates&#34;:[128.541117,34.627600]}" id="NCID0EUJAC" xlink:type="simple">34°37.656'N, 128°32.467'E</named-content></named-content>, depth 52 m), Gyeongsangnam-do, South Korea.</p></tp:treatment-sec><tp:treatment-sec sec-type="material" id="SECID0EZJAC"><title>Material examined.</title><p>Holotype: adult male, 4.3 mm, NIBRIV0000806536. Paratype: one male, 3.0 mm, NIBRIV0000807161; all dissected appendages and remain bodies of type specimens were preserved in 95% ethanol; collected from the type locality at 12 May 2012, by grab sampling. These specimens were provided by Prof. H.-Y. Soh.</p></tp:treatment-sec><tp:treatment-sec sec-type="etymology" id="SECID0E5JAC"><title>Etymology.</title><p>The composite epithet of the specific name of <italic><tp:taxon-name><tp:taxon-name-part taxon-name-part-type="species" reg="minusetosus">minusetosus</tp:taxon-name-part></tp:taxon-name></italic> is a combination of the Latin <italic>minus</italic> and <italic><tp:taxon-name><tp:taxon-name-part taxon-name-part-type="species" reg="setosus">setosus</tp:taxon-name-part></tp:taxon-name></italic>, referring to having less setose appendages.</p></tp:treatment-sec><tp:treatment-sec sec-type="diagnosis" id="SECID0E1KAC"><title>Diagnosis.</title><p>Head eyes ovoid, ommatidia large. Antennae calceoli absent. Mandible with columnar molar process, elevated, triturative surface weakly developed. Maxilla 1 inner plate with plumose setae along medial margin and apex; outer plate with toothed setae apically in 7/4 arrangement; palp article 3 swollen distally, with dentate setae apically. Maxilla 2 inner plate longer than outer plate; outer plate with marginal and submarginal rows composed of barbed and simple setae apically (all setae extremely elongate). Coxae 1–3 not densely setose ventrally; coxa 4 setose posteroventrally. Gnathopod 1 scopelocheirin form; coxa 1 subtriangular; propodus slightly longer than carpus, with rows of long setae forming tuft distally, palm absent; dactylus extremely reduced, anchored at posterodistal corner. Gnathopod 2 propodus subrectangular, with four robust setae posterodistally (distal locking seta extremely elongate), palm nearly transverse, with small protrusion. Pereopods 3–4 moderately developed. Pereopod 5 coxa anterior lobe slightly expanded downward than posterior lobe; basis shorter than coxa, wider than long, anterior margin distal 2/3 length with many elongate robust setae marginally and minute setae submarginally, posterior lobe largely expanded; ischium and merus lined with many simple and robust setae anteriorly; merus posterior margin expanded, with slender setae on distal 2/3 length, posterodistal corner produced (reaching 1/3 length of merus) with robust seta. Pereopod 6 longer and slender than pereopod 5; merus about half as long as basis, expanded posteriorly; carpus rectangular, 1.2 × as long as merus; propodus linear, 1.1 × as long as carpus, with simple long setae on distal half of posterior margin. Pereopod 7 slightly longer and stouter than pereopod 6; basis longer than that of pereopod 6; merus posterior lobe weaker, but setae stouter than those of pereopod 6; carpus and propodus stouter than those of pereopod 6. Epimeron 1 anteroventral corner angulate with one robust seta, posterior margin round and with small notches. Epimera 2–3 expanded and with facial setae <!--PageBreak-->anteroventrally, posterior margins lined with small notches. Urosomite 1 with deep dorsal depression and mid-dorsal carina. Uropods 1–2 peduncles longer than rami, with robust setae on lateral and medial margins; outer rami with lateral robust setae only. Uropod 3 shorter than uropod 2; outer ramus bi-articulate; inner ramus not reaching distal end of proximal article of outer ramus in position. Telson cleft about 70%, each lobe with deep apical notch bearing one pair of robust and sensory seta, with one robust seta and one pair of sensory setae dorsolaterally.</p></tp:treatment-sec><tp:treatment-sec sec-type="description" id="SECID0ECLAC"><title>Description of holotype male.</title><p>
                      <bold><italic>Head.</italic></bold> Lateral cephalic lobes expanded anteriorly, round; eyes ovoid, ommatidia large (Fig. <xref ref-type="fig" rid="F1">1B</xref>).</p><p>
                      <italic>Antenna 1</italic> (Fig. <xref ref-type="fig" rid="F1">1C, D</xref>) 0.6 × as long as antenna 2, as long as head to pereonite 1 combined; peduncular article 1 swollen anteriorly; accessory flagellum 3-articulate; flagellum article 1 distinctly elongate; calceoli absent.</p><p>
                      <italic>Antenna 2</italic> (Fig. <xref ref-type="fig" rid="F1">1E</xref>) 0.3 × as long as body; peduncular articles moderately developed; flagellum 21-articulate; calceoli absent.</p><p>
                      <italic>Upper lip</italic> (Fig. <xref ref-type="fig" rid="F1">1F</xref>) epistome concave, separated from upper lip; upper lip slightly produced, rounded.</p><p>
                      <italic>Lower lip</italic> (Fig. <xref ref-type="fig" rid="F1">1G</xref>) with developed mandibular processes</p><p>
                      <italic>Mandible</italic> (Fig. <xref ref-type="fig" rid="F1">1H–J</xref>) incisor smooth but bearing blunt denticles on both sides; lacinia mobilis present on left mandible only, stemmed, expanded distally, with irregularly cusped blade; three small raker setae present on both mandibles, patch setules between raker setae and molar processes absent; molar process columnar, elevated, with triturative, rather smooth surface; lateral setigerous crest absent; palp attached midway, 3-articulate; article 2 longest, swollen anteriorly, with an oblique row of ten setae distally; article 3 weakly falcate, 0.7 × as long as article 2, with twelve setae from middle of inner margin to apex.</p><fig id="F1" position="float" orientation="portrait"><label>Figure 1.</label><caption><p>
                          <italic><tp:taxon-name><tp:taxon-name-part taxon-name-part-type="genus" reg="Aroui">Aroui</tp:taxon-name-part> <tp:taxon-name-part taxon-name-part-type="species" reg="minusetosus">minusetosus</tp:taxon-name-part></tp:taxon-name></italic> sp. n., holotype male, NIBRIV0000806536, 4.3 mm. <bold>A</bold> habitus <bold>B</bold> head <bold>C</bold> antenna 1, lateral <bold>D</bold> antenna 1, medial <bold>E</bold> antenna 2 <bold>F</bold> upper lip, lateral <bold>G</bold> lower lip <bold>H</bold> left mandible <bold>I, J</bold> right mandible. Scale bars: 0.1 mm (<bold>F–J</bold>), 0.2 mm (<bold>B–E</bold>), 0.5 mm (<bold>A</bold>).</p></caption><graphic xmlns:xlink="http://www.w3.org/1999/xlink" xlink:href="zookeys-706-017-g001.jpg" position="float" orientation="portrait" xlink:type="simple" id="oo_159299.jpg"/></fig><p>
                      <italic>Maxilla 1</italic> (Fig. <xref ref-type="fig" rid="F2">2A, B</xref>) inner plate narrowing distally, not short, setose, with nine plumose setae along medial margin and apex; outer plate with eleven toothed setae apically in 7/4 arrangement and with several setae submarginally; palp bi-articulate, distal article swollen distally, apical margin oblique, with six mono-dentate short setae, one multi-dentate elongate seta, and one plumose seta.</p><p>
                      <italic>Maxilla 2</italic> (Fig. <xref ref-type="fig" rid="F2">2C</xref>) each plate broad; inner plate 1.3 × as long as outer plate, with two rows of simple and plumose setae along distal half of medial and apical margins; outer plate with one marginal and one submarginal rows composed of barbed and simple setae apically (all setae extremely elongate).</p><p>
                      <italic>Maxilliped</italic> (Fig. <xref ref-type="fig" rid="F2">2D</xref>) inner plate with one mediodistal row of plumose setae, apex with three nodular setae; outer plate well developed, subovoid, apex reaching the middle of palp article 3, lined with 13 nodular setae, eleven plumose setae, and two pairs of simple setae along mediodistal margin; palp 4-articulate, article 2 2.0 × as long as article 1, article 4 0.7 × as long as article 3, with one short apical seta.</p><p>
                      <bold><italic>Pereon.</italic></bold> <italic>Gnathopod 1</italic> (Fig. <xref ref-type="fig" rid="F2">2E–G</xref>) scopelocheirin form; coxa 1 large, subtriangular, expanded distally, round ventrally; basis 0.9 × as long as coxa, anterior margin straight, lined with short setae, posterior margin slightly expanded; ischium 0.4 × as long as basis; carpus elongate, 0.7 × as long as basis; propodus subrectangular, 1.1 × as long <!--PageBreak--><!--PageBreak--><!--PageBreak-->as carpus, slightly curved, with one lateral and two medial rows of long setae forming tuft distally, palm absent; dactylus extremely reduced, anchored at posterodistal corner.</p><p>
                      <italic>Gnathopod 2</italic> (Fig. <xref ref-type="fig" rid="F2">2H–J</xref>) slender, subchelate; coxa 2 subrectangular, 2.9 × as long as wide, slightly curved posteroventrally, with two small notches posteroventrally; basis 0.9 × as long as coxa, slightly widened distally; ischium elongate, slightly dilated posterodistally, 0.4 × as long as basis; merus 0.6 × as long as ischium, round posteriorly, with many short setae and one cluster of long setae; carpus 0.6 × as long as basis, anterior margin swollen, with several clusters of short setae, longest seta at anterodistal corner reaching distal end of propodus, with two rows of plumose setae posterodistally; propodus subrectangular, 0.6 × as long as carpus, with four robust setae posterodistally (distal locking seta extremely elongate), palm nearly transverse, with small protrusion posterodistally; dactylus falcate, slightly beyond palm.</p><fig id="F2" position="float" orientation="portrait"><label>Figure 2.</label><caption><p>
                          <italic><tp:taxon-name><tp:taxon-name-part taxon-name-part-type="genus" reg="Aroui">Aroui</tp:taxon-name-part> <tp:taxon-name-part taxon-name-part-type="species" reg="minusetosus">minusetosus</tp:taxon-name-part></tp:taxon-name></italic> sp. n., holotype male, NIBRIV0000806536, 4.3 mm. <bold>A</bold> maxilla 1 <bold>B</bold> inner plate of maxilla 1 <bold>C</bold> maxilla 2 <bold>D</bold> maxilliped <bold>E</bold> gnathopod 1 <bold>F</bold> coxa 1 <bold>G</bold> palm and dactylus of gnathopod 1 <bold>H</bold> gnathopod 2 <bold>I</bold> coxa 2 <bold>J</bold> palm and dactylus of gnathopod 2. Scale bars 0.05 mm (<bold>G, J</bold>), 0.1 mm (<bold>A–D</bold>), 0.2 mm (<bold>E, F, H, I</bold>).</p></caption><graphic xmlns:xlink="http://www.w3.org/1999/xlink" xlink:href="zookeys-706-017-g002.jpg" position="float" orientation="portrait" xlink:type="simple" id="oo_159300.jpg"/></fig><p>
                      <italic>Pereopod 3</italic> (Fig. <xref ref-type="fig" rid="F3">3A</xref>) stout; coxa subrectangular, 3.0 × as long as wide, slightly curved and with two small notches posteroventrally; basis 0.7 × as long as coxa, subtrapezoidal, somewhat expanded posterodistally; ischium elongate, 0.4 × as long as basis, anterior lobe weak; merus expanded anteriorly, anterodistal corner weakly produced; carpus 0.7 × as long as merus, somewhat expanded distally, with simple and robust setae on posterior margin; propodus 1.5 × as long as carpus, lined with robust setae on posterior margin, with one pair of locking setae posterodistally; dactylus falcate, 0.4 × as long as propodus, unguis developed.</p><p>
                      <italic>Pereopod 4</italic> (Fig. <xref ref-type="fig" rid="F3">3B</xref>) coxa deeper than wide, expanded posteroventrally; other articles nearly similar to those of pereopod 3.</p><p>
                      <italic>Pereopod 5</italic> (Fig. <xref ref-type="fig" rid="F3">3C</xref>) coxa large, subquadrate, slightly wider than long, weakly bilobate and anterior lobe slightly expanded downward than posterior lobe, posteroventral margin oblique, lined with minute setae, with three minute notches each bearing seta; basis subovoid, smaller than coxa, wider than long, anterior margin round, with many elongate robust setae marginally and minute setae submarginally on distal 2/3 length, posterior lobe largely expanded, posterodistal end reaching 1/4 length of merus, margin weakly crenulate and lined with minute setae, with one row of four setae medially; ischium and merus lined with many simple and robust setae anteriorly; merus posterior margin expanded, with five slender setae distally on 2/3 length, posterodistal corner produced (reaching 1/3 length of merus) with one robust seta; carpus dilated posterodistally, 0.8 × as long as merus, anterior margin crenulate and lined with robust setae; propodus 1.3 × as long as carpus, with single and paired robust setae on anterior margin; dactylus falcate, 0.4 × as long as propodus, unguis developed.</p><p>
                      <italic>Pereopod 6</italic> (Fig. <xref ref-type="fig" rid="F3">3D</xref>) longer and more slender than pereopod 5; coxa subrectangular, smaller than that of pereopod 5, bilobate, anterior lobe smaller than posterior lobe, expanded downward, with three plumose setae anteriorly, posterior lobe weakly crenulate, with three plumose setae posteroventrally and minute setae on posterior margin; basis ovoid, 1.7 × as long as wide, anterior margin round proximally and remains nearly straight bearing short robust setae, with one cluster of elongate and short robust setae at anterodistal corner, posterior margin well expanded, smooth, weakly crenulate, posterodistal end reaching 1/4 length of merus; merus half as long as basis, <!--PageBreak--><!--PageBreak-->expanded posteriorly; carpus rectangular, 1.2 × as long as merus; propodus linear, 1.1 × as long as carpus, with single and paired robust setae on anterior margin and simple long setae on distal half of posterior margin; dactylus falcate, 0.4 × as long as propodus, unguis developed.</p><p>
                      <italic>Pereopod 7</italic> (Fig. <xref ref-type="fig" rid="F3">3E</xref>) 1.1 × as long as and stouter than pereopod 6; coxa unilobate, with two plumose setae anteriorly, dilated and weakly crenulate posteroventrally; basis larger than that of pereopod 6, anterior margin slightly concave distally at 2/3 length, posterior lobe well developed, margin weakly crenulate, with two plumose setae proximally, somewhat flattened and angulate distally; merus posterior lobe weaker, but setae stouter than those of pereopod 6; carpus and propodus stouter than those of pereopod 6; dactylus falcate, 0.4 × as long as propodus, unguis developed.</p><fig id="F3" position="float" orientation="portrait"><label>Figure 3.</label><caption><p>
                          <italic><tp:taxon-name><tp:taxon-name-part taxon-name-part-type="genus" reg="Aroui">Aroui</tp:taxon-name-part> <tp:taxon-name-part taxon-name-part-type="species" reg="minusetosus">minusetosus</tp:taxon-name-part></tp:taxon-name></italic> sp. n., holotype male, NIBRIV0000806536, 4.3 mm. <bold>A</bold> pereopod 3 <bold>B</bold> pereopod 4 <bold>C</bold> pereopod 5 <bold>D</bold> pereopod 6 <bold>E</bold> pereopod 7. Scale bars 0.2 mm (<bold>A–E</bold>).</p></caption><graphic xmlns:xlink="http://www.w3.org/1999/xlink" xlink:href="zookeys-706-017-g003.jpg" position="float" orientation="portrait" xlink:type="simple" id="oo_159301.jpg"/></fig><p>
                      <bold><italic>Pleon.</italic></bold> <italic>Epimeron 1</italic> not produced but angulate bearing one robust seta anteroventrally, posterior margin round and with three small notches. <italic>Epimera 2–3</italic> expanded, with facial setae anteroventrally, posterior margins lined with small notches. <italic>Urosomite 1</italic> with deep dorsal depression and mid-dorsal carina (Fig. <xref ref-type="fig" rid="F4">4A</xref>).</p><p>
                      <italic>Uropod 1</italic> (Fig. <xref ref-type="fig" rid="F4">4B</xref>) longest; peduncle 1.4 × as long as outer ramus, with seven robust setae on dorsolateral margin and five elongate robust setae on dorsomedial margin; outer ramus with five lateral robust setae only; inner ramus 0.9 × as long as outer ramus, with two medial and four lateral robust setae.</p><p>
                      <italic>Uropod 2</italic> (Fig. <xref ref-type="fig" rid="F4">4C</xref>) 0.7 × as long as uropod 1; peduncle with two robust setae medially (distal seta stoutest) and five robust setae laterally on each dorsal margin; outer ramus 1.3 × as long as peduncle, with five lateral robust setae only; inner ramus 1.1 × as long as outer ramus, with four lateral and three medial robust setae.</p><p>
                      <italic>Uropod 3</italic> (Fig. <xref ref-type="fig" rid="F4">4D</xref>) 0.8 × as long as uropod 2; peduncle 0.7 × as long as outer ramus; each ramus with plumose setae on medial margin; outer ramus bi-articulate, distal article 0.2 × as long as proximal article; inner ramus 0.8 × as long as outer ramus, not reaching distal end of proximal article of outer ramus in position.</p><p>
                      <italic>Telson</italic> (Fig. <xref ref-type="fig" rid="F4">4E</xref>) longer than broad, cleft about 70%, each lobe with deep apical notch bearing one robust and one sensory seta apically, with one robust seta and one pair of sensory setae dorsolaterally.</p><fig id="F4" position="float" orientation="portrait"><label>Figure 4.</label><caption><p>
                          <italic><tp:taxon-name><tp:taxon-name-part taxon-name-part-type="genus" reg="Aroui">Aroui</tp:taxon-name-part> <tp:taxon-name-part taxon-name-part-type="species" reg="minusetosus">minusetosus</tp:taxon-name-part></tp:taxon-name></italic> sp. n., holotype male, NIBRIV0000806536, 4.3 mm. <bold>A</bold> pleon, lateral <bold>B</bold> uropod 1 <bold>C</bold> uropod 2 <bold>D</bold> uropod 3 <bold>E</bold> telson. Scale bars 0.1 mm (<bold>E</bold>), 0.2 mm (<bold>B–D</bold>), 0.5 mm (<bold>A</bold>).</p></caption><graphic xmlns:xlink="http://www.w3.org/1999/xlink" xlink:href="zookeys-706-017-g004.jpg" position="float" orientation="portrait" xlink:type="simple" id="oo_159302.jpg"/></fig></tp:treatment-sec><tp:treatment-sec sec-type="remarks" id="SECID0EVGAE"><title>Remarks.</title><p>The subfamily <tp:taxon-name><tp:taxon-name-part taxon-name-part-type="subfamily">Scopelocheirinae</tp:taxon-name-part></tp:taxon-name> is a small group of <tp:taxon-name><tp:taxon-name-part taxon-name-part-type="family">Scopelocheiridae</tp:taxon-name-part></tp:taxon-name>, composed of only eight species in three genera, united by the synapomorphy of the narrow columnar mandibular molar different from other lysianassoids (<xref ref-type="bibr" rid="B5">Kilgallen and Lowry 2015</xref>). In their review, the diagnosis of <italic><tp:taxon-name><tp:taxon-name-part taxon-name-part-type="genus" reg="Aroui">Aroui</tp:taxon-name-part></tp:taxon-name></italic> was restricted concerning the sharing of the unusual long, distally barbed setae on the outer plate of maxilla 2 (<xref ref-type="bibr" rid="B5">Kilgallen and Lowry 2015</xref>). The Korean scopelocheirid specimens in this study also show these synapomorphic characters and they are easily assigned to the genus <italic><tp:taxon-name><tp:taxon-name-part taxon-name-part-type="genus" reg="Aroui">Aroui</tp:taxon-name-part></tp:taxon-name></italic>. This genus has only four valid species: <italic><tp:taxon-name><tp:taxon-name-part taxon-name-part-type="genus" reg="Aroui">A.</tp:taxon-name-part> <tp:taxon-name-part taxon-name-part-type="species" reg="americana">americana</tp:taxon-name-part></tp:taxon-name></italic> Lowry &amp; Stoddart, 1997; <italic><tp:taxon-name><tp:taxon-name-part taxon-name-part-type="genus" reg="Aroui">A.</tp:taxon-name-part> <tp:taxon-name-part taxon-name-part-type="species" reg="hamatopodus">hamatopodus</tp:taxon-name-part></tp:taxon-name></italic> Lowry &amp; Stoddart, 1997; <italic>A <tp:taxon-name><tp:taxon-name-part taxon-name-part-type="species" reg="onagawae">onagawae</tp:taxon-name-part></tp:taxon-name></italic> (Takekawa &amp; Ishimaru, 2000); and <italic><tp:taxon-name><tp:taxon-name-part taxon-name-part-type="genus" reg="Aroui">A.</tp:taxon-name-part> <tp:taxon-name-part taxon-name-part-type="species" reg="setosus">setosus</tp:taxon-name-part></tp:taxon-name></italic> Chevreux, 1911. <italic><tp:taxon-name><tp:taxon-name-part taxon-name-part-type="genus" reg="Aroui">Aroui</tp:taxon-name-part> <tp:taxon-name-part taxon-name-part-type="species" reg="minusetosus">minusetosus</tp:taxon-name-part></tp:taxon-name></italic> sp. n. is readily distinguished from <italic><tp:taxon-name><tp:taxon-name-part taxon-name-part-type="genus" reg="Aroui">A.</tp:taxon-name-part> <tp:taxon-name-part taxon-name-part-type="species" reg="americana">americana</tp:taxon-name-part></tp:taxon-name></italic>, <italic><tp:taxon-name><tp:taxon-name-part taxon-name-part-type="genus" reg="Aroui">A.</tp:taxon-name-part> <tp:taxon-name-part taxon-name-part-type="species" reg="hamatopodus">hamatopodus</tp:taxon-name-part></tp:taxon-name></italic> and <italic><tp:taxon-name><tp:taxon-name-part taxon-name-part-type="genus" reg="Aroui">A.</tp:taxon-name-part> <tp:taxon-name-part taxon-name-part-type="species" reg="setosus">setosus</tp:taxon-name-part></tp:taxon-name></italic> in that only coxa 4 has setose margin posteroventrally (vs. all coxae 1–4 of <italic><tp:taxon-name><tp:taxon-name-part taxon-name-part-type="genus" reg="Aroui">A.</tp:taxon-name-part> <tp:taxon-name-part taxon-name-part-type="species" reg="americana">americana</tp:taxon-name-part></tp:taxon-name></italic>, <italic><tp:taxon-name><tp:taxon-name-part taxon-name-part-type="genus" reg="Aroui">A.</tp:taxon-name-part> <tp:taxon-name-part taxon-name-part-type="species" reg="hamatopodus">hamatopodus</tp:taxon-name-part></tp:taxon-name></italic> and <italic><tp:taxon-name><tp:taxon-name-part taxon-name-part-type="genus" reg="Aroui">A.</tp:taxon-name-part> <tp:taxon-name-part taxon-name-part-type="species" reg="setosus">setosus</tp:taxon-name-part></tp:taxon-name></italic> are densely setose <!--PageBreak-->ventrally). The new species is quite similar to <italic><tp:taxon-name><tp:taxon-name-part taxon-name-part-type="genus" reg="Aroui">A.</tp:taxon-name-part> <tp:taxon-name-part taxon-name-part-type="species" reg="onagawae">onagawae</tp:taxon-name-part></tp:taxon-name></italic> from Japan having non-setose coxae 1–3, but show a difference in coxa 4: in <italic><tp:taxon-name><tp:taxon-name-part taxon-name-part-type="genus" reg="Aroui">A.</tp:taxon-name-part> <tp:taxon-name-part taxon-name-part-type="species" reg="minusetosus">minusetosus</tp:taxon-name-part></tp:taxon-name></italic>, it is densely setose with long setae posteroventrally, but only with a moderate setation posteriorly in <italic><tp:taxon-name><tp:taxon-name-part taxon-name-part-type="genus" reg="Aroui">A.</tp:taxon-name-part> <tp:taxon-name-part taxon-name-part-type="species" reg="onagawae">onagawae</tp:taxon-name-part></tp:taxon-name></italic>. On the other hand, this new species has a less dense setation on the whole body compared to the original description of <italic><tp:taxon-name><tp:taxon-name-part taxon-name-part-type="genus" reg="Aroui">A.</tp:taxon-name-part> <tp:taxon-name-part taxon-name-part-type="species" reg="onagawae">onagawae</tp:taxon-name-part></tp:taxon-name></italic> (<xref ref-type="bibr" rid="B9">Takekawa and Ishimaru 2000</xref>). At first, we considered the much weaker setation related to the developmental stage, but the Korean specimens show an elongated antenna 2 that indicates maturity in male, and the body length of the new species is longer than the type specimen of <italic><tp:taxon-name><tp:taxon-name-part taxon-name-part-type="genus" reg="Aroui">A.</tp:taxon-name-part> <tp:taxon-name-part taxon-name-part-type="species" reg="onagawae">onagawae</tp:taxon-name-part></tp:taxon-name></italic> (<xref ref-type="bibr" rid="B9">Takekawa and Ishimaru 2000</xref>). Additionally, the new species shows some differences from <italic><tp:taxon-name><tp:taxon-name-part taxon-name-part-type="genus" reg="Aroui">A.</tp:taxon-name-part> <tp:taxon-name-part taxon-name-part-type="species" reg="onagawae">onagawae</tp:taxon-name-part></tp:taxon-name></italic> as follows: 1) the eyes are ovoid and their ommatidia are <!--PageBreak--><!--PageBreak-->larger in <italic><tp:taxon-name><tp:taxon-name-part taxon-name-part-type="genus" reg="Aroui">A.</tp:taxon-name-part> <tp:taxon-name-part taxon-name-part-type="species" reg="minusetosus">minusetosus</tp:taxon-name-part></tp:taxon-name></italic> sp. n. (vs. pyriform and smaller ommatidia in <italic><tp:taxon-name><tp:taxon-name-part taxon-name-part-type="genus" reg="Aroui">A.</tp:taxon-name-part> <tp:taxon-name-part taxon-name-part-type="species" reg="onagawae">onagawae</tp:taxon-name-part></tp:taxon-name></italic>); 2) antenna 1 flagellum is composed of eight articles in <italic><tp:taxon-name><tp:taxon-name-part taxon-name-part-type="genus" reg="Aroui">A.</tp:taxon-name-part> <tp:taxon-name-part taxon-name-part-type="species" reg="minusetosus">minusetosus</tp:taxon-name-part></tp:taxon-name></italic> sp. n. (vs. 13 articles in <italic><tp:taxon-name><tp:taxon-name-part taxon-name-part-type="genus" reg="Aroui">A.</tp:taxon-name-part> <tp:taxon-name-part taxon-name-part-type="species" reg="onagawae">onagawae</tp:taxon-name-part></tp:taxon-name></italic>); 3) gnathopod 2 is subchelate with a small protrusion on the palm in <italic><tp:taxon-name><tp:taxon-name-part taxon-name-part-type="genus" reg="Aroui">A.</tp:taxon-name-part> <tp:taxon-name-part taxon-name-part-type="species" reg="minusetosus">minusetosus</tp:taxon-name-part></tp:taxon-name></italic> sp. n. (vs. minutely chelate and without protrusion in <italic><tp:taxon-name><tp:taxon-name-part taxon-name-part-type="genus" reg="Aroui">A.</tp:taxon-name-part> <tp:taxon-name-part taxon-name-part-type="species" reg="onagawae">onagawae</tp:taxon-name-part></tp:taxon-name></italic>); 4) gnathopod 2 propodus has a row of four robust setae posterodistally (distal locking seta is elongate and not paired) in <italic><tp:taxon-name><tp:taxon-name-part taxon-name-part-type="genus" reg="Aroui">A.</tp:taxon-name-part> <tp:taxon-name-part taxon-name-part-type="species" reg="minusetosus">minusetosus</tp:taxon-name-part></tp:taxon-name></italic> sp. n. (vs. having a pair of locking setae in <italic><tp:taxon-name><tp:taxon-name-part taxon-name-part-type="genus" reg="Aroui">A.</tp:taxon-name-part> <tp:taxon-name-part taxon-name-part-type="species" reg="onagawae">onagawae</tp:taxon-name-part></tp:taxon-name></italic>); and 5) both telson each lobes have a robust seta dorsally in <italic><tp:taxon-name><tp:taxon-name-part taxon-name-part-type="genus" reg="Aroui">A.</tp:taxon-name-part> <tp:taxon-name-part taxon-name-part-type="species" reg="minusetosus">minusetosus</tp:taxon-name-part></tp:taxon-name></italic> sp. n. (vs. three dorsal robust setae in <italic><tp:taxon-name><tp:taxon-name-part taxon-name-part-type="genus" reg="Aroui">A.</tp:taxon-name-part> <tp:taxon-name-part taxon-name-part-type="species" reg="onagawae">onagawae</tp:taxon-name-part></tp:taxon-name></italic>) (see the Table <xref ref-type="table" rid="T1">1</xref>, <xref ref-type="bibr" rid="B9">Takekawa and Ishimaru 2000</xref>). This is the first record of a scopelocheirid lysianassoid from Korean waters.</p><table-wrap id="T1" position="float" orientation="portrait"><label>Table 1.</label><caption><p>Morphological differences between worldwide <italic><tp:taxon-name><tp:taxon-name-part taxon-name-part-type="genus" reg="Aroui">Aroui</tp:taxon-name-part></tp:taxon-name></italic> species.</p></caption><table id="TID0EJAAE" rules="all"><tbody><tr><th rowspan="1" colspan="1">Characters</th><th rowspan="1" colspan="1">
                              <italic><tp:taxon-name><tp:taxon-name-part taxon-name-part-type="genus" reg="Aroui">A.</tp:taxon-name-part> <tp:taxon-name-part taxon-name-part-type="species" reg="americana">americana</tp:taxon-name-part></tp:taxon-name></italic>
                            </th><th rowspan="1" colspan="1">
                              <italic><tp:taxon-name><tp:taxon-name-part taxon-name-part-type="genus" reg="Aroui">A.</tp:taxon-name-part> <tp:taxon-name-part taxon-name-part-type="species" reg="hamatopodus">hamatopodus</tp:taxon-name-part></tp:taxon-name></italic>
                            </th><th rowspan="1" colspan="1">
                              <italic><tp:taxon-name><tp:taxon-name-part taxon-name-part-type="genus" reg="Aroui">A.</tp:taxon-name-part> <tp:taxon-name-part taxon-name-part-type="species" reg="onagawae">onagawae</tp:taxon-name-part></tp:taxon-name></italic>
                            </th><th rowspan="1" colspan="1">
                              <italic><tp:taxon-name><tp:taxon-name-part taxon-name-part-type="genus" reg="Aroui">A.</tp:taxon-name-part> <tp:taxon-name-part taxon-name-part-type="species" reg="setosus">setosus</tp:taxon-name-part></tp:taxon-name></italic>
                            </th><th rowspan="1" colspan="1">
                              <italic><tp:taxon-name><tp:taxon-name-part taxon-name-part-type="genus" reg="Aroui">A.</tp:taxon-name-part> <tp:taxon-name-part taxon-name-part-type="species" reg="minusetosus">minusetosus</tp:taxon-name-part></tp:taxon-name></italic>
                            </th></tr><tr><td rowspan="1" colspan="1">
                              <bold>Eyes</bold>
                            </td><td rowspan="1" colspan="1">poorly developed</td><td rowspan="1" colspan="1">well developed</td><td rowspan="1" colspan="1">well developed</td><td rowspan="1" colspan="1">well developed</td><td rowspan="1" colspan="1">well developed</td></tr><tr><td rowspan="1" colspan="1">shape</td><td rowspan="1" colspan="1">ovoid</td><td rowspan="1" colspan="1">ovoid</td><td rowspan="1" colspan="1">pyriform</td><td rowspan="1" colspan="1">ovoid</td><td rowspan="1" colspan="1">ovoid</td></tr><tr><td rowspan="1" colspan="1">size of each ommatid</td><td rowspan="1" colspan="1">large</td><td rowspan="1" colspan="1">moderate</td><td rowspan="1" colspan="1">moderate</td><td rowspan="1" colspan="1">moderate</td><td rowspan="1" colspan="1">large</td></tr><tr><td rowspan="1" colspan="6">
                              <bold>Antenna 1</bold>
                            </td></tr><tr><td rowspan="1" colspan="1">flagellum</td><td rowspan="1" colspan="1">9-articlulate</td><td rowspan="1" colspan="1">9-articlulate</td><td rowspan="1" colspan="1">13-articlulate</td><td rowspan="1" colspan="1">10-articlulate</td><td rowspan="1" colspan="1">8-articlulate</td></tr><tr><td rowspan="1" colspan="6">
                              <bold>Gnathopod 1</bold>
                            </td></tr><tr><td rowspan="1" colspan="1">length ratio of carpus and propodus</td><td rowspan="1" colspan="1">1.0 : 1.2</td><td rowspan="1" colspan="1">1.0 :1.1</td><td rowspan="1" colspan="1">1.0 :1.1</td><td rowspan="1" colspan="1">1.0 :1.0</td><td rowspan="1" colspan="1">1.0 :1.1</td></tr><tr><td rowspan="1" colspan="1">dactylus</td><td rowspan="1" colspan="1">covered with sensory setae</td><td rowspan="1" colspan="1">covered with sensory setae</td><td rowspan="1" colspan="1">more reduced, without sensory setae</td><td rowspan="1" colspan="1">covered with sensory setae</td><td rowspan="1" colspan="1">more reduced, without sensory setae</td></tr><tr><td rowspan="1" colspan="6">
                              <bold>Gnathopod 2</bold>
                            </td></tr><tr><td rowspan="1" colspan="1">palm</td><td rowspan="1" colspan="1">minutely chelate</td><td rowspan="1" colspan="1">minutely chelate</td><td rowspan="1" colspan="1">minutely chelate</td><td rowspan="1" colspan="1">minutely chelate</td><td rowspan="1" colspan="1">subchelate</td></tr><tr><td rowspan="1" colspan="1">defining setae</td><td rowspan="1" colspan="1">paired</td><td rowspan="1" colspan="1">paired</td><td rowspan="1" colspan="1">paired</td><td rowspan="1" colspan="1">absent</td><td rowspan="1" colspan="1">single</td></tr><tr><td rowspan="1" colspan="6">
                              <bold>Coxae 1–4</bold>
                            </td></tr><tr><td rowspan="1" colspan="1">coxa 1 anterior margin</td><td rowspan="1" colspan="1">convex</td><td rowspan="1" colspan="1">convex</td><td rowspan="1" colspan="1">straight</td><td rowspan="1" colspan="1">concave</td><td rowspan="1" colspan="1">convex</td></tr><tr><td rowspan="1" colspan="1">ventral margin</td><td rowspan="1" colspan="1">densely setose</td><td rowspan="1" colspan="1">densely setose</td><td rowspan="1" colspan="1">not setose in coxae 1–3 (coxa 4 setose posteriorly)</td><td rowspan="1" colspan="1">densely setose</td><td rowspan="1" colspan="1">not setose in coxae 1–3 (coxa 4 setose posteroventrally)</td></tr><tr><td rowspan="1" colspan="6">
                              <bold>Pereopods 3–7</bold>
                            </td></tr><tr><td rowspan="1" colspan="1">setation</td><td rowspan="1" colspan="1">moderate</td><td rowspan="1" colspan="1">moderate</td><td rowspan="1" colspan="1">densely setose</td><td rowspan="1" colspan="1">moderate</td><td rowspan="1" colspan="1">moderate</td></tr><tr><td rowspan="1" colspan="1">pereopod 5 basis medial row of plumose setae</td><td rowspan="1" colspan="1">present</td><td rowspan="1" colspan="1">absent</td><td rowspan="1" colspan="1">absent</td><td rowspan="1" colspan="1">absent</td><td rowspan="1" colspan="1">absent</td></tr><tr><td rowspan="1" colspan="1">pereopod 6 propodus hooked setae on posterior margin</td><td rowspan="1" colspan="1">present</td><td rowspan="1" colspan="1">present</td><td rowspan="1" colspan="1">present</td><td rowspan="1" colspan="1">absent</td><td rowspan="1" colspan="1">absent</td></tr><tr><td rowspan="1" colspan="6">
                              <bold>Uropod 1</bold> <italic>number of setae (medial + lateral)</italic></td></tr><tr><td rowspan="1" colspan="1">peduncle</td><td rowspan="1" colspan="1">5 + 6</td><td rowspan="1" colspan="1">7 + 6</td><td rowspan="1" colspan="1">14 + 22</td><td rowspan="1" colspan="1">many setae (?)</td><td rowspan="1" colspan="1">5 + 7</td></tr><tr><td rowspan="1" colspan="1">inner ramus</td><td rowspan="1" colspan="1">0 + 3</td><td rowspan="1" colspan="1">3 + 4</td><td rowspan="1" colspan="1">9 + 11</td><td rowspan="1" colspan="1">?</td><td rowspan="1" colspan="1">2 + 4</td></tr><tr><td rowspan="1" colspan="1">outer ramus</td><td rowspan="1" colspan="1">1 + 1</td><td rowspan="1" colspan="1">0 + 5</td><td rowspan="1" colspan="1">0 + 10</td><td rowspan="1" colspan="1">?</td><td rowspan="1" colspan="1">0 + 5</td></tr><tr><td rowspan="1" colspan="6">
                              <bold>Uropod 2</bold> <italic>number of setae (medial + lateral)</italic></td></tr><tr><td rowspan="1" colspan="1">peduncle</td><td rowspan="1" colspan="1">5 + 3</td><td rowspan="1" colspan="1">3 + 8</td><td rowspan="1" colspan="1">10 + 15</td><td rowspan="1" colspan="1">many setae (?)</td><td rowspan="1" colspan="1">2 + 5</td></tr><tr><td rowspan="1" colspan="1">inner ramus</td><td rowspan="1" colspan="1">2 + 3</td><td rowspan="1" colspan="1">5 + 5</td><td rowspan="1" colspan="1">12 + 12</td><td rowspan="1" colspan="1">3 + 2</td><td rowspan="1" colspan="1">3 + 4</td></tr><tr><td rowspan="1" colspan="1">outer ramus</td><td rowspan="1" colspan="1">0 + 3</td><td rowspan="1" colspan="1">0 + 4</td><td rowspan="1" colspan="1">0 + 9</td><td rowspan="1" colspan="1">0 + 2</td><td rowspan="1" colspan="1">0 + 4</td></tr><tr><td rowspan="1" colspan="6">
                              <bold>Telson</bold>
                            </td></tr><tr><td rowspan="1" colspan="1">dorsal robust setae</td><td rowspan="1" colspan="1">one pair</td><td rowspan="1" colspan="1">absent</td><td rowspan="1" colspan="1">three pairs</td><td rowspan="1" colspan="1">absent</td><td rowspan="1" colspan="1">one pair</td></tr><tr><td rowspan="1" colspan="1">
                              <bold>Reference</bold>
                            </td><td rowspan="1" colspan="1">
                              <xref ref-type="bibr" rid="B8">Lowry and Stoddart (1997)</xref>
                            </td><td rowspan="1" colspan="1">
                              <xref ref-type="bibr" rid="B7">Lowry and Stoddart (1989)</xref>
                            </td><td rowspan="1" colspan="1">
                              <xref ref-type="bibr" rid="B9">Takekawa and Ishimaru (2000)</xref>
                            </td><td rowspan="1" colspan="1">
                              <xref ref-type="bibr" rid="B7">Lowry and Stoddart (1989)</xref>
                            </td><td rowspan="1" colspan="1">In this study</td></tr></tbody></table></table-wrap></tp:treatment-sec><ref-list><ref id="B5"><mixed-citation xmlns:xlink="http://www.w3.org/1999/xlink" xlink:type="simple">
          <person-group><name name-style="western"><surname>Kilgallen</surname><given-names>NM</given-names></name><name name-style="western"><surname>Lowry</surname><given-names>JK</given-names></name></person-group> (<year>2015</year>) <article-title>A review of the scopelocheirid amphipods (<tp:taxon-name><tp:taxon-name-part taxon-name-part-type="subphylum">Crustacea</tp:taxon-name-part></tp:taxon-name>, <tp:taxon-name><tp:taxon-name-part taxon-name-part-type="order">Amphipoda</tp:taxon-name-part></tp:taxon-name>, <tp:taxon-name><tp:taxon-name-part taxon-name-part-type="superfamily">Lysianassoidea</tp:taxon-name-part></tp:taxon-name>), with the description of new taxa from Australian waters.</article-title> <source>Zoosystematics and Evolution</source> <volume>91</volume>: <fpage>1</fpage>–<lpage>43</lpage>. <ext-link xlink:type="simple" ext-link-type="doi" xlink:href="10.3897/zse.91.8440">https://doi.org/10.3897/zse.91.8440</ext-link></mixed-citation></ref><ref id="B9"><mixed-citation xmlns:xlink="http://www.w3.org/1999/xlink" xlink:type="simple">
          <person-group><name name-style="western"><surname>Takekawa</surname><given-names>AT</given-names></name><name name-style="western"><surname>Ishimaru</surname><given-names>S</given-names></name></person-group> (<year>2000</year>) <article-title>A new species of the genus <italic><tp:taxon-name><tp:taxon-name-part taxon-name-part-type="genus">Scopelocheirus</tp:taxon-name-part></tp:taxon-name></italic> (<tp:taxon-name><tp:taxon-name-part taxon-name-part-type="subphylum">Crustacea</tp:taxon-name-part></tp:taxon-name>: <tp:taxon-name><tp:taxon-name-part taxon-name-part-type="order">Amphipoda</tp:taxon-name-part></tp:taxon-name>: <tp:taxon-name><tp:taxon-name-part taxon-name-part-type="suborder">Gammaridea</tp:taxon-name-part></tp:taxon-name>) from Onagawa Bay, northeastern Japan.</article-title> <source>Zoological Science</source> <volume>17</volume>: <fpage>681</fpage>–<lpage>687</lpage>. <ext-link xlink:type="simple" ext-link-type="doi" xlink:href="10.2108/zsj.17.681">https://doi.org/10.2108/zsj.17.681</ext-link></mixed-citation></ref><ref id="B8"><mixed-citation xmlns:xlink="http://www.w3.org/1999/xlink" xlink:type="simple">
          <person-group><name name-style="western"><surname>Lowry</surname><given-names>JK</given-names></name><name name-style="western"><surname>Stoddart</surname><given-names>HE</given-names></name></person-group> (<year>1997</year>) <article-title><tp:taxon-name><tp:taxon-name-part taxon-name-part-type="order">Amphipoda</tp:taxon-name-part></tp:taxon-name> <tp:taxon-name><tp:taxon-name-part taxon-name-part-type="subphylum">Crustacea</tp:taxon-name-part></tp:taxon-name> IV. Families <tp:taxon-name><tp:taxon-name-part taxon-name-part-type="family">Aristiidae</tp:taxon-name-part></tp:taxon-name>, <tp:taxon-name><tp:taxon-name-part taxon-name-part-type="family">Cyphocarididae</tp:taxon-name-part></tp:taxon-name>, <tp:taxon-name><tp:taxon-name-part taxon-name-part-type="family">Endevouridae</tp:taxon-name-part></tp:taxon-name>, <tp:taxon-name><tp:taxon-name-part taxon-name-part-type="family">Lysianassidae</tp:taxon-name-part></tp:taxon-name>, <tp:taxon-name><tp:taxon-name-part taxon-name-part-type="family">Scopelocheiridae</tp:taxon-name-part></tp:taxon-name>, <tp:taxon-name><tp:taxon-name-part taxon-name-part-type="family">Uristidae</tp:taxon-name-part></tp:taxon-name>.</article-title> <source>Memoirs of the Hourglass Cruises</source> <volume>10</volume>: <fpage>1</fpage>–<lpage>148</lpage>.</mixed-citation></ref><ref id="B7"><mixed-citation xmlns:xlink="http://www.w3.org/1999/xlink" xlink:type="simple">
          <person-group><name name-style="western"><surname>Lowry</surname><given-names>JK</given-names></name><name name-style="western"><surname>Stoddart</surname><given-names>HE</given-names></name></person-group> (<year>1989</year>) <article-title>The scopelocheirid genus <italic><tp:taxon-name><tp:taxon-name-part taxon-name-part-type="genus">Aroui</tp:taxon-name-part></tp:taxon-name></italic> (<tp:taxon-name><tp:taxon-name-part taxon-name-part-type="subphylum">Crustacea</tp:taxon-name-part></tp:taxon-name>: <tp:taxon-name><tp:taxon-name-part taxon-name-part-type="order">Amphipoda</tp:taxon-name-part></tp:taxon-name>: <tp:taxon-name><tp:taxon-name-part taxon-name-part-type="superfamily">Lysianassoidea</tp:taxon-name-part></tp:taxon-name>) with notes on the association between scopelocheirid amphipods, cassid gastropods and spatangoid echinoids.</article-title> <source>Records of the Australian Museum</source> <volume>41</volume>: <fpage>111</fpage>–<lpage>120</lpage>. <ext-link xlink:type="simple" ext-link-type="doi" xlink:href="10.3853/j.0067-1975.41.1989.139">https://doi.org/10.3853/j.0067-1975.41.1989.139</ext-link></mixed-citation></ref></ref-list></tp:taxon-treatment>
